# Supplementary material for: CAFrgDB: a database for cancer-associated fibroblasts related genes and their functions in cancer
Source: Cancer Gene Ther. 2023 Mar 15;30(6):917–25. doi: 10.1038/s41417-023-00603-4 (PMC10281871; doi:10.1038/s41417-023-00603-4)
Supplement: Supplementary file 1 — CAF entries were observed in different cancer types. [file 41417_2023_603_MOESM1_ESM.xlsx]

## Sheet: Sheet1
Supplement Table 1. CAF entries were observed in different cancer types.
Cancer Type	CAF-Entry Number
BRCA	9352
PRAD	1276
COAD	587
READ	434
HNSC	332
LUAD	248
other	232
LUSC	190
OV	137
LIHC	120
PAAD	114
STAD	104
SKCM	88
ESCA	81
BLCA	70
CHOL	67
KIRC	62
UCEC	58
CESC	28
SARC	13
THCA	10
DLBC	9
LAML	4
KIRP	4
LCML	1
Total	13621
