# Supplementary material for: CAFrgDB: a database for cancer-associated fibroblasts related genes and their functions in cancer
Source: Cancer Gene Ther. 2023 Mar 15;30(6):917–25. doi: 10.1038/s41417-023-00603-4 (PMC10281871; doi:10.1038/s41417-023-00603-4)
Supplement: Supplementary file 2 — The number of CAF-related proteins participated in different cancer types. [file 41417_2023_603_MOESM2_ESM.xlsx]

## Sheet: Sheet1
Supplement Table 2. The number of CAF-related proteins participated in different cancer types.
Cancer Type	Log2Number	CAF-related proteins Number
1	11.8861	3785
2	10.2668	1232
3	7.65821	202
4	6.58496	96
5	5.45943	44
6	4.85798	29
7	3.58496	12
8	3	8
9	0	1
>=10	3.58496	12
Supplement Table 2. Only 11 proteins participate more than 10 types of cancer.
Uniprot ID	Cancer Type	Gene	Species
P05231	14	IL6	Homo sapiens (Human)
P08581	11	MET	Homo sapiens (Human)
P10145	10	IL8	Homo sapiens (Human)
P13500	13	CCL2	Homo sapiens (Human)
P15692	11	VEGFA	Homo sapiens (Human)
P31749	11	AKT1	Homo sapiens (Human)
P31751	12	AKT2	Homo sapiens (Human)
P40763	14	STAT3	Homo sapiens (Human)
P42227	10	STAT3	Mus musculus (Mouse)
P48061	13	SDF1	Homo sapiens (Human)
P62736	12	ACTA	Homo sapiens (Human)
Q12884	13	SEPR	Homo sapiens (Human)
