# Supplementary material for: CAFrgDB: a database for cancer-associated fibroblasts related genes and their functions in cancer
Source: Cancer Gene Ther. 2023 Mar 15;30(6):917–25. doi: 10.1038/s41417-023-00603-4 (PMC10281871; doi:10.1038/s41417-023-00603-4)
Supplement: Supplementary file 3 — The mostly enriched KEGG pathways were chosen and visualized for responsor,secretion and regulator. [file 41417_2023_603_MOESM3_ESM.xlsx]

## Sheet: responsor
Supplement Table S3. 8 mostly enriched KEGG pathways were chosen and visualized for responsor.
Pathway ID	Pathway Name	E-ratio	p-value	Gene
hsa03040	Spliceosome	2.16457	4.24359e-24	ROA1;SF3B6;HSP72;RBM8A;SRSF3;SRSF6;SF3A2;THOC2;CCD12;SNUT1;U2AF1;ISY1;PPIE;PR38A;SPF30;RUXG;WBP11;SF3B4;SRSF5;SRSF9;SNW1;PRP18;DDX42;SF3B2;CDC5L;SRSF2;DDX5;CTBL1;SRSF1;TCRG1;SF3A3;ACINU;SYF1;CHERP;PRP16;THOC4;HNRPK;U2AF2;SNRPA;ZMAT2;RU2B;THOC1;HNRPM;SF3B1;SF3B5;SF3A1;SR140;RBM25;RUXE;DDX46;NCBP2;PCBP1;RU2A;DDX23;TXN4A;SMD3;PRP31;IF4A3;SPF27;PPIH;NH2L1;PRP4;CRNL1;PQBP1;SRSF4;SRSF7;DHX15;U5S1;SLU7;…
hsa03010	Ribosome	2.29093	2.59436e-21	RL28;RL30;RS28;RS15;RS7;RLP24;RL38;RLA0;RLA1;RS10;RSSA;RS19;RS18;RLA2;RS25;RS3A;RL10A;RL35;RS21;RS5;RS3;RS17;RS12;RS13;RS16;RS4X;RL17;RS14;RS20;RL12;RS15A;RL24;RL22;RS2;RL13;RS27;RS26;RL40;RL39;RS27A;RL14;RL21;RL19;RL8;RL23A;RS24;RS29;RL5;RL26;RS9;RL18;RL9;RL7A;RL35A;RL23;RS11;RL27;RL27A;RL36;RS23;RS8;RL32;RL3;RL7;RL6;RS6;RL18A;RL26L;RL13A;RL34;RL4;RL29;RL15;RS27L;RM13;RL10
hsa00190	Oxidative phosphorylation	1.82873	2.39971e-13	NU2M;NU1M;NU4M;NU5M;NU6M;NU3M;VPP2;CX7A1;NDUV2;NDUA5;ATP8;NDUA4;ATP5I;QCR7;NDUAA;ATPD;NDUB3;NDUS1;NDUS2;COX41;ATP5J;NDUAB;COX11;COX15;COX5A;NDUA2;UCRI;VAS1;VATE1;VATC1;VATG1;VATD;NDUS3;VA0D1;IPYR;ATPO;VPP3;ATPB;ATP5H;NDUS8;VATF;QCR6;ACPM;VATA;SDHB;ATP5L;NDUBA;NDUA6;QCR2;ATPA;CY1;NDUS5;NDUS6;QCR8;NDUS4;AT5F1;NDUB6;NDUAC;VATB2;VPP1;NDUB7;COX7R;NDUV1;CX6B1;NDUA3;NDUA8;NDUA9;SDHA;COX5B;QCR9;NDUB8;VAT…
hsa05200	Pathways in cancer	1.50534	9.89787e-13	GTR1;SMAD2;IL8;ITB1;CDN2A;FZD9;FZD4;FZD2;FZD6;FZD3;FZD7;FZD5;FZD8;FZD1;FZD10;WNT2;STAT3;IGF1R;MK03;MK01;HIF1A;PGFRA;MTOR;MET;ITA6;JUN;LAMB3;LAMA3;AKT1;AKT2;GSK3B;CTNB1;MMP2;MMP9;VEGFA;PDGFB;FGFR2;EGFR;CO4A6;PDGFA;IL6;P85A;P85B;PGFRB;MK08;MK09;MK10;TGFB2;VEGFC;TGFB1;TGFR1;DVL2;NFKB1;NFKB2;TF65;EP300;IKKB;IKBA;CASP3;MYC;CCND1;FGF9;CADH1;FGF2;EGLN1;TNFL6;CASP8;PTC2;SMO;GLI1;P53;BCL2;BIRC5;FGF1;SMAD3…
hsa03050	Proteasome	2.29093	3.09091e-11	PSD13;PSMF1;PSMD4;PSME3;PSD11;PRS4;PRS8;PSDE;PSA7;PSD12;PSA1;PSMD7;PRS6B;PSMD8;PSMD2;PRS6A;PRS10;PSME2;PSB4;PSB6;PSMD6;PSA5;PSME1;PSA4;PSA3;PSMD1;PSMD3;PSB2;PSB7;PRS7;PSB1;PSA2;PSA6;PSB5;PSB10;PSME4;PSB3;PSB8
hsa04141	Protein processing in endoplasmic reticulum	1.666	4.7166e-11	MK08;MK09;MK10;BCL2;BIP;RNF5;MA1C1;UB2E2;MA1A2;UBXN6;UBQL4;HSP72;TRAM1;SAR1A;BAP31;BAX;MA1B1;PDIA4;ENPL;RRBP1;PDIA1;SEC62;DNJC1;RBX1;CUL1;UB2D3;SYVN1;UB2G2;PLAP;TXND5;ERO1A;MA1A1;DNJC5;CKAP4;SSRA;EDEM3;DJB12;SE1L1;SKP1;RD23B;SC24A;CALX;UBQL1;PDIA3;RD23A;PDIA6;DNJB1;NSF1C;SC23B;DNJA2;TERA;SAR1B;SC61B;DNJB2;UBQL2;SSRD;DNJC3;LMAN1;UFD1;HSP7C;E2AK4;DNJA1;NPL4;SC24B;SC24D;E2AK2;SEC13;HSP76;CAN1;HS90B;…
hsa00020	Citrate cycle (TCA cycle)	2.31038	1.7405e-08	PYC;ODO1;IDHC;ACOC;MDHC;SDHB;ACLY;ODO2;FUMH;SDHA;IDHP;IDH3B;C560;SUCB2;ODP2;ACON;CISY;ODPB;MDHM;IDH3A;DLDH;ODPA;IDH3G;SUCA;PCKGM;SUCB1;ODPAT
hsa03013	RNA transport	1.5881	2.29479e-08	4EBP1;XPO1;FXR2;THOC6;PHAX;RBM8A;NUP88;EIF1;IF4B;NU155;EIF3H;PYM1;THOC2;NUP50;GEMI5;NUP58;NUP43;POP1;SRRM1;P121C;SUMO1;PININ;RAGP1;NUP62;RNPS1;EIF3B;UBC9;EIF3C;ACINU;EIF3F;THOC4;IF5;THOC1;NUP54;EI2BB;TPR;EI2BA;IF4A1;NCBP2;EIF3E;IMB1;IF4G3;EI2BE;EIF3A;PABP1;IF4A3;IF4G2;EIF3G;NU214;IF4E;SAP18;EIF3I;IF2B;FXR1;IF1AX;STRAP;NUP93;DX39B;SEC13;RENT1;EIF3J;RBP2;RAE1L;EIF3D;NXF1;NUP37;XPO5;EI2BD;NUP35;EF1A…

## Sheet: secretion
Supplement Table S3. 10 mostly enriched KEGG pathways were chosen and visualized for secretion.
Pathway ID	Pathway Name	E-ratio	p-value	Gene
hsa04510	Focal adhesion	3.18397	7.36968e-16	PDGFC;EGF;VEGFA;HGF;FINC;IGF1;PLGF;VEGFB;COMP;MK01;MK03;MK08;MK10;MK09;MET;TENA;VEGFC;LAMA1;CO6A1;ACTB;PARVA;CO6A2;CAN2;MYL9;CO6A3;ML12B;ACTN4;FLNC;GRB2;FLNB;TLN1;VINC;TSP1;FLNA;CO5A1;TSP2;ITA5;ITB1;CO1A1;LAMC1;CO3A1;LAMB1;CO1A2;PGFRB;TSP3;CO5A2;LAMA4;CO4A2;CO4A1;CO4A5;ITA3;ACTN1;ITA6;ITA11;LAMA5;ROCK2
hsa04512	ECM-receptor interaction	4.60268	2.65947e-15	FINC;COMP;CD44;TENA;LAMA1;CO6A1;CO6A2;CO6A3;TSP1;CO5A1;DAG1;TSP2;SDC4;PGBM;ITA5;ITB1;SDC1;AGRIN;CO1A1;LAMC1;CO3A1;LAMB1;CO1A2;TSP3;CO5A2;LAMA4;SDC2;CO4A2;CO4A1;CO4A5;ITA3;ITA6;ITA11;LAMA5
hsa04621	NOD-like receptor signaling pathway	4.18943	4.8153e-09	IL6;CCL2;IL8;TNFA;CCL5;IL1B;MK01;MK03;MK14;MK12;MK08;MK11;MK10;MK09;MK13;GROA;CXCL2;NFKB1;ENPL;HS90B;HS90A
hsa04610	Complement and coagulation cascades	3.62564	4.45127e-08	PAI1;A2MG;CO5;CO3;CD59;TPA;UROK;FA7;CO4A;A1AT;FIBA;FIBG;C1QA;CO9;CO8B;IC1;PROS;C1R;C1S;CFAI;CFAH;CFAB
hsa04810	Regulation of actin cytoskeleton	2.19917	8.81004e-07	PDGFC;FGF2;FGF9;EGF;FINC;FGF7;FGF10;MK01;MK03;FGF1;FGF3;FGF4;MYH10;EZRI;COF1;ACTB;COF2;ARPC3;ARC1B;ARPC2;ARPC4;IQGA1;ARPC5;MOES;MYL9;ML12B;ACTN4;PROF1;VINC;RADI;MYH9;ITA5;ITB1;PGFRB;ITA3;ACTN1;ITA6;GBG12;ITA11;ABI2;ROCK2
hsa04350	TGF-beta signaling pathway	2.9782	2.00282e-06	TGFR1;TGFB1;TNFA;AVR2A;COMP;IFNG;PP2AA;2AAA;MK01;MK03;TGFB2;TGFB3;GDF6;CHRD;TSP1;LTBP1;TSP2;PGS2;FST;INHBA;TSP3;ROCK2
hsa04974	Protein digestion and absorption	2.98497	3.29138e-06	NEP;TRY3;CO6A1;CO6A2;CO6A3;CO5A1;COIA1;CO1A1;CO3A1;CO1A2;CO5A2;PCP;COFA1;COCA1;CO4A2;4F2;COEA1;CO4A1;CO4A5;AT1A1;AAAT
hsa04060	Cytokine-cytokine receptor interaction	1.88823	2.31362e-05	TGFR1;SDF1;IL6;CCL2;PDGFC;IL11;IL10;TGFB1;EGF;VEGFA;IL8;TNFA;CCL5;HGF;AVR2A;LIF;IL23A;CXL16;PLGF;VEGFB;IFNG;CSF1;CCL7;IL1B;CCL11;CSF2;CXCL6;TNFL4;IL22;TGFB2;TGFB3;CXCR4;CCL16;MET;VEGFC;CXL14;GROA;CXCL2;GDF6;IL1AP;TR11B;INHBA;PGFRB;CXCL9;CCL20
hsa00010	Glycolysis / Gluconeogenesis	2.92898	3.70612e-05	PGM1;G3P;HXK1;ALDOA;LDHA;TPIS;ALDOC;KPYM;PGAM1;G6PI;AK1A1;PGK1;ENOA;LDHB;ADHX;PGM2;DLDH
hsa04612	Antigen processing and presentation	2.6849	0.000121214	TNFA;LGMN;CATS;B2MG;IFNG;CALR;HSP7C;HSP76;PDIA3;BIP;HS90B;PSME1;PSME2;HS90A;CATB;CATL1;HLAC

## Sheet: regulator
Supplement Table S3. 10 mostly enriched KEGG pathways were chosen and visualized for regulator.
Pathway ID	Pathway Name	E-ratio	p-value	Gene
hsa05200	Pathways in cancer	5.92228	6.68895e-26	P53;TGFR1;TGFB1;PDGFA;PDGFB;HIF1A;P85A;P85B;AKT1;AKT2;FINC;ITAV;IGF1R;MTOR;SMAD2;SMAD3;VEGFA;NFKB1;NFKB2;IL6;SHH;TRAF6;IKKB;IKKA;TF65;WNT7A;FGF9;RHOA;EGFR;TGFA;STAT1;ANDR;GLI2;CSF1R;FAK1;TRAF3;FGF19;HS90A;HS90B;AXIN2;EGLN1;RAC1;FGF4;CDN1A;MYC;JAK1;STAT3;EP300;IGF1
hsa04380	Osteoclast differentiation	7.76086	1.02848e-16	TGFR1;TGFB1;JUND;P85A;P85B;AKT1;AKT2;ITB3;NFKB1;NFKB2;TNF11;TRAF6;IKKB;IKKA;TF65;STAT1;CSF1;CSF1R;IL1B;IL1A;IL1R1;TNFA;INAR1;RAC1;JAK1;CY24B
hsa04620	Toll-like receptor signaling pathway	7.80223	4.20559e-13	CCL3;P85A;P85B;AKT1;AKT2;TLR4;NFKB1;IL6;MYD88;TRAF6;IKKB;IKKA;TF65;STAT1;IL1B;TRAF3;TNFA;INAR1;OSTP;RAC1
hsa04510	Focal adhesion	5.31917	4.41991e-13	CAV1;PDGFA;PDGFB;PDGFC;P85A;P85B;AKT1;AKT2;TENA;ITB4;FINC;ITB3;ITAV;IGF1R;PDGFD;VEGFA;TSP1;ITA5;RHOA;EGFR;ROCK1;ROCK2;FAK1;ACTN1;OSTP;RAC1;IGF1
hsa04060	Cytokine-cytokine receptor interaction	4.21637	2.12449e-11	LIF;TGFR1;TGFB1;PDGFA;PDGFB;PDGFC;CXL14;CCL3;PDGFD;VEGFA;SDF1;CCL2;IL6;TNF11;EGFR;CSF1;CSF1R;IL1B;IL1A;IL1R1;GROA;IL7;TNFA;CD70;INAR1;CXCR2;INHBA;CXCR4;CCR2
hsa04062	Chemokine signaling pathway	5.05685	3.07279e-11	CXL14;CCL3;P85A;P85B;AKT1;AKT2;SDF1;CCL2;NFKB1;IKKB;IKKA;TF65;RHOA;STAT1;ROCK1;ROCK2;GROA;FAK1;FAK2;CXCR2;RAC1;STAT3;CXCR4;CCR2
hsa04350	TGF-beta signaling pathway	7.505	1.98816e-10	TGFR1;TGFB1;KS6B1;SMAD7;SMAD2;SMAD3;TSP1;NODAL;RHOA;ROCK1;ROCK2;TNFA;LTBP1;INHBA;MYC;EP300
hsa04621	NOD-like receptor signaling pathway	8.98626	1.02853e-09	CCL2;NFKB1;IL6;TRAF6;IKKB;IKKA;TF65;IL1B;ASC;GROA;TNFA;HS90A;HS90B
hsa04010	MAPK signaling pathway	3.82251	2.29784e-09	P53;TGFR1;TGFB1;PDGFA;PDGFB;JUND;AKT1;AKT2;NFKB1;NFKB2;TRAF6;IKKB;IKKA;TF65;FGF9;EGFR;IL1B;IL1A;IL1R1;ATF4;TNFA;FGF19;RAC1;FGF4;MYC;STMN1
hsa04064	NF-kappa B signaling pathway	6.56688	5.29382e-09	TLR4;SDF1;NFKB1;NFKB2;TNF11;MYD88;TRAF6;IKKB;IKKA;TF65;IL1B;IL1R1;TRAF3;TNFA;UROK
